# Supplementary material for: Soil properties and carbon and nitrogen pools in a young hillside longan orchard after the introduction of leguminous plants and residues
Source: PeerJ. 2018 Aug 30;6:e5536. doi: 10.7717/peerj.5536 (PMC6119599; doi:10.7717/peerj.5536)
Supplement: Supplemental Information 1 [file peerj-06-5536-s001.xlsx]

## Sheet: Soil C and N fractions
	Treatments	Soil depths	TOC(g/kg)		DOC(mg/kg)		MBC(mg/kg)		TN(g/kg)		Ammonium(mg/kg)		Nitrate(mg/kg)
1	D0	0-10 cm	10.2		38.15		107.848		1.43405		2.29173		13.8391
1	D0		10.2247		42.35		184.691		1.40931		2.31154		13.9201
1	D0		11.9567		46.4		175.099		1.42401		2.18228		13.6882
2	DA		10.7318		65.1		202.44		1.51842		3.86516		17.2153
2	DA		12.6039		73.4		201.065		1.58165		5.54896		20.9631
2	DA		12.85		59.7		193.6		1.49779		4.05223		14.6727
3	DS		11.4751		57.75		236.18		1.40956		5.91936		11.4614
3	DS		16.1582		59.55		302.738		1.42081		6.2831		16.1454
3	DS		12.5322		50		294.911		1.45536		4.23509		14.0448
4	DL		10.163		57.2		168.945		1.3572		2.32728		17.4689
4	DL		12.6005		49.85		239.555		1.43143		1.78682		15.0205
4	DL		12.5789		46.6		170.54		1.40841		1.4033		12.726
		10-20 cm	TOC(g/kg)		DOC(mg/kg)		MBC(mg/kg)		TN(g/kg)		Ammonium(mg/kg)		Nitrate(mg/kg)
1	D0		9.64789		30.6303		165.883		1.08513		2.18195		3.83911
1	D0		9.70795		41.8118		151.542		1.02327		1.83128		3.92006
1	D0		10.4997		46.1223		173.805		1.06003		1.65332		3.68817
2	DA		9.62468		57.52		165.061		1.29606		2.23017		7.21527
2	DA		11.6894		52.934		210.466		1.45412		2.80452		10.9631
2	DA		12.1531		53.8262		159.878		1.24448		1.94696		4.67271
3	DS		9.13869		50.5123		116.818		1.02391		1.99275		1.46135
3	DS		11.0156		56.1548		245.246		1.05203		1.99431		6.14539
3	DS		11.4307		54.6965		176.586		1.1384		2.21813		4.04482
4	DL		9.60676		54.6496		127.646		0.893001		1.67407		7.46892
4	DL		10.801		41.0926		225.319		1.07857		1.41603		5.02047
4	DL		9.9346		44.5497		168.93		1.02104		0.908655		2.72596

## Sheet: Soil C and N pools
	Treatments	Soil depths	Bulk density		TOC(g/kg)		TN(g/kg)		C pool (Mg ha-1)		N pool (Mg ha-1)
1	D0	0-10 cm	1.58978		10.2		1.43405		16.2158		2.27982
1	D0		1.44365		10.2247		1.40931		14.7609		2.03455
1	D0		1.65263		11.9567		1.42401		19.7599		2.35336
2	DA		1.47447		10.7318		1.51842		15.8238		2.23887
2	DA		1.57843		12.6039		1.58165		19.8945		2.49653
2	DA		1.50315		12.85		1.49779		19.3155		2.25141
3	DS		1.5263		11.4751		1.40956		17.5144		2.15142
3	DS		1.56809		16.1582		1.42081		25.3375		2.22796
3	DS		1.44427		12.5322		1.45536		18.0999		2.10194
4	DL		1.52545		10.163		1.3572		15.5031		2.07034
4	DL		1.53414		12.6005		1.43143		19.331		2.19601
4	DL		1.60612		12.5789		1.40841		20.2033		2.26208
		10-20 cm	Bulk density		TOC(g/kg)		TN(g/kg)		C pool (Mg ha-1)		N pool (Mg ha-1)
1	D0		1.65653		9.64789		1.08513		15.982		1.79755
1	D0		1.58634		9.70795		1.02327		15.4001		1.62326
1	D0		1.61134		10.4997		1.06003		16.9187		1.70806
2	DA		1.41711		9.62468		1.29606		13.6392		1.83665
2	DA		1.57165		11.6894		1.45412		18.3717		2.28537
2	DA		1.59191		12.1531		1.24448		19.3467		1.9811
3	DS		1.56221		9.13869		1.02391		14.2766		1.59957
3	DS		1.54135		11.0156		1.05203		16.9789		1.62155
3	DS		1.40699		11.4307		1.1384		16.0828		1.60172
4	DL		1.4247		9.60676		0.893001		13.6868		1.27226
4	DL		1.55234		10.801		1.07857		16.7669		1.67431
4	DL		1.51536		9.9346		1.02104		15.0545		1.54724

## Sheet: Soil properties
	Treatments	Soil depths	Soil bulk density		SOM(g/kg)		TN(g/kg)		AN(mg/kg)		AP(mg/kg)	AK(mg/kg)
1	D0	0-10 cm	1.58978		17.5849		1.43405		41.5084		16.6667	34.5337
1	D0		1.44365		17.6274		1.40931		44.6264		12.4333	23.6587
1	D0		1.65263		20.6133		1.42401		42.8352		18.3	25.7993
2	DA		1.47447		18.5017		1.51842		51.0029		27.1833	26.5987
2	DA		1.57843		21.7291		1.58165		57.7855		36.3833	36.6787
2	DA		1.50315		22.1534		1.49779		53.2084		36.5	32.516
3	DS		1.5263		19.783		1.40956		49.3942		17.0167	19.6997
3	DS		1.56809		27.8567		1.42081		62.5532		19.8	20.87
3	DS		1.44427		21.6054		1.45536		52.4456		20.1667	13.5823
4	DL		1.52545		17.521		1.3572		44.245		11.5667	15.2693
4	DL		1.53414		21.7233		1.43143		56.0691		15.5833	21.7837
4	DL		1.60612		21.6861		1.40841		49.0128		19.0333	18.461
		10-20 cm	Soil bulk density		SOM(g/kg)		TN(g/kg)	g/kg	AN(mg/kg)		AP(mg/kg)	AK(mg/kg)
1	D0		1.65653		16.633		1.08513		37.8849		12.5333	25.5867
1	D0		1.58634		16.7365		1.02327		42.3379		11.7167	22.6753
1	D0		1.61134		18.1016		1.06003		37.2964		12.3167	12.7493
2	DA		1.41711		16.593		1.29606		38.7144		21.3833	11.974
2	DA		1.57165		20.1525		1.45412		57.2133		37.4167	13.364
2	DA		1.59191		20.952		1.24448		49.2035		33.15	17.45
3	DS		1.56221		15.7551		1.02391		34.328		16.9667	10.895
3	DS		1.54135		18.9909		1.05203		39.0958		11	9.15967
3	DS		1.40699		19.7065		1.1384		48.4406		13.35	9.54
4	DL		1.4247		16.562		0.893001		38.9051		11.15	10.4197
4	DL		1.55234		18.621		1.07857		48.6313		12.0167	13.9203
4	DL		1.51536		17.1272		1.02104		44.0543		17.6333	12.4167

## Sheet: Plant characteristics
	Plant type		W(C)/%	W(N)/%	C:N	TDW (t ha-1)
1	Arachis hypogaea L.		40.2563	3.883	10.3673	4335.5
1	Arachis hypogaea L.		41.4395	4.252	9.74589	5336
1	Arachis hypogaea L.		40.8133	3.828	10.6618	4669
2	Stylosanthes guianensis		40.6691	3.648	11.1483	10560.8
2	Stylosanthes guianensis		41.0656	3.444	11.9238	10227.3
2	Stylosanthes guianensis		40.708	3.263	12.4756	14007
3	Lolium perenne L.		42.4622	2.424	17.5174	7559.33
3	Lolium perenne L.		41.3348	2.137	19.3424	8004
3	Lolium perenne L.		42.7932	2.193	19.5135	9560.33
